# Supplementary material for: TGF-β1 dominates stromal fibroblast-mediated EMT via the FAP/VCAN axis in bladder cancer cells
Source: J Transl Med. 2023 Jul 17;21:475. doi: 10.1186/s12967-023-04303-3 (PMC10351189; doi:10.1186/s12967-023-04303-3)
Supplement: Supplementary file 1 — Additional file 1: Primer sequences of quantitative real-time. [file 12967_2023_4303_MOESM1_ESM.xlsx]

## Sheet: Sheet1
Additional file 1. Primer sequences of quantitative real-time
Names	Primer sequences	Sequence lengthes	Species
H-TGF-β1-F	GCTGCTGTGGCTACTGGTGC	20	Human
H-TGF-β1-R	TGTCATAGATTTCGTTGTGGGTTT	24	Human
H-FAP-F	TATTCCATACCCAAAGGC	18	Human
H-FAP-R	GACAGGACCGAAACATTC	18	Human
H-VCAN-F2	TTACGGGTGGCTGTCGGAT	19	Human
H-VCAN-R2	TATTTGTAGCACTGCCCTTGG	21	Human
H-E-Cadherine F	GGCTGGACCGAGAGAGTTT	19	Human
H-E-Cadherine R	GCTGTGGAGGTGGTGAGAG	19	Human
H-N-cadherin F	GACTGGGTCATCCCTCCAATCAACT	25	Human
H-N-cadherin R	GGGGCTTTGTCACCGACAGC	20	Human
H-Vimentin F	CAGAGAGAGGAAGCCGAAAACA	22	Human
H-Vimentin R	AAGGTCAAGACGTGCCAGAGAC	22	Human
H-Gapdh F	CGCTGAGTACGTCGTGGAGTC	21	Human
H-Gapdh R	GCTGATGATCTTGAGGCTGTTGTC	24	Human
PI3K-F	CGCAGGACTGAGTAACAGAC	20	Human
PI3K-R	CGAACAGCAAAACCTCGAAC	20	Human
AKT1-F	CACAGCCCTGAAGTACTCTT	20	Human
AKT1-R	ATCTTAATGTGCCCGTCCTT	20	Human
