# Supplementary material for: TGF-β1 dominates stromal fibroblast-mediated EMT via the FAP/VCAN axis in bladder cancer cells
Source: J Transl Med. 2023 Jul 17;21:475. doi: 10.1186/s12967-023-04303-3 (PMC10351189; doi:10.1186/s12967-023-04303-3)
Supplement: Supplementary file 2 — Additional file 2: Antibodies information of Western blotting. [file 12967_2023_4303_MOESM2_ESM.xlsx]

## Sheet: Sheet1
Additional file 2. Antibodies information of Western blotting
Primary antibodies information
Names	Manufacturer	No.	Molecular size	Separating gel	Transfer time	Concentration	Secondary antibodies
Anti-E-Cadherine	HUABIO, Hangzhou, China	ET1607-75	97 kDa	0.08	107 min	1: 500-1: 1000	Anti-Rabbit
Anti-Vimentin	HUABIO, Hangzhou, China	ET1610-39	54 kDa	0.1	70 min	1: 1000-1: 5000	Anti-Rabbit
Anti-N-Cadherine	HUABIO, Hangzhou, China	ET1607-37	140 kDa	0.08	130 min	1: 1000-1: 5000	Anti-Rabbit
Anti-FAP	HUABIO, Hangzhou, China	ET1704-23	88 kDa	0.08	97 min	1: 500-1: 1000	Anti-Rabbit
Anti-α-SMA	HUABIO, Hangzhou, China	ET1607-53	42 kDa	0.1	55 min	1: 1000-1: 2000	Anti-Rabbit
Anti-TGF-β1	ImmunoWay Biotechnology, Suzhou, China	YT4632	44 kDa	0.1	58 min	1: 500-1: 2000	Anti-Rabbit
Secondary antibodies information
Names	Manufacturer	No.	Concentration
Goat Anti-Rabbit IgG (whole molecule)–HRP	SIGMA	A6154	1: 10000
Pierce Goat Anti-Mouse IgG（H+L），Peroxidase Conjugated	Thermo	C31430100	1: 15000
