# Supplementary material for: TGF-β1 dominates stromal fibroblast-mediated EMT via the FAP/VCAN axis in bladder cancer cells
Source: J Transl Med. 2023 Jul 17;21:475. doi: 10.1186/s12967-023-04303-3 (PMC10351189; doi:10.1186/s12967-023-04303-3)
Supplement: Supplementary file 3 — Additional file 3:ELISA kits information. [file 12967_2023_4303_MOESM3_ESM.xlsx]

## Sheet: Sheet1
Additional file 3. ELISA kits information
Names	Manufacturer	No.
Human Versican core protein ELISA Kit	SAB, Shanghai, China	EK3991
Human TGF-β1 ELISA Kit	NEOBIOSCIENCE, Shenzhen, China	EHC107b
Human/Mouse/Rat TGF-β2 ELISA Kit	MULTI SCIENCES, Hangzhou, China	70-EK9162-96
Human TGF-β3 ELISA Kit	Abmart, Shanghai, China	AB-J0800
