# Supplementary material for: TGF-β1 dominates stromal fibroblast-mediated EMT via the FAP/VCAN axis in bladder cancer cells
Source: J Transl Med. 2023 Jul 17;21:475. doi: 10.1186/s12967-023-04303-3 (PMC10351189; doi:10.1186/s12967-023-04303-3)
Supplement: Supplementary file 5 — Additional file 5:Antibodies information of Immunochemistry. [file 12967_2023_4303_MOESM5_ESM.xlsx]

## Sheet: Sheet1
Additional file 5. Antibodies information of Immunochemistry
Primary antibodies information
Names	Manufacturer	No.	Concentration	Secondary antibodies
Anti-TGF-β1	HUABIO, Hangzhou, China	HA721143	1: 200	Anti-Rabbit
Anti-FAP	HUABIO, Hangzhou, China	ET1704-23	1:50-1:200	Anti-Rabbit
Anti-Versican	ImmunoWay Biotechnology, Suzhou, China	YT4874	1: 200	Anti-Rabbit
Anti-E-cadherin	HUABIO, Hangzhou, China	ET1607-75	1:50-1:200	Anti-Rabbit
Anti-N-cadherin	HUABIO, Hangzhou, China	ET1607-37	1:50-1:200	Anti-Rabbit
Anti-Vimentin	HUABIO, Hangzhou, China	ET1610-39	1:100-1:500	Anti-Rabbit
Secondary antibodies information
Names	Manufacturer	No.
Universal two-step test kit( Mouse/rabbit enhanced polymer method and detection system)	ZSGB-Bio, Beijing, China	PV-9000
