# Supplementary material for: TGF-β1 dominates stromal fibroblast-mediated EMT via the FAP/VCAN axis in bladder cancer cells
Source: J Transl Med. 2023 Jul 17;21:475. doi: 10.1186/s12967-023-04303-3 (PMC10351189; doi:10.1186/s12967-023-04303-3)
Supplement: Supplementary file 6 — Additional file 6:(A) qRT-PCR verifies that the mRNA expression of FAP in OEFAP-HFFs is significantly higher than in NCFAP-HFFs and T24 cells. (B, C) WB indicates that the protein expression of FAP in OEFAP-HFFs is significantly higher than in NCFAP-HFFs and T24 cells. (D, E) WB show that HFF-CM (stimulated or not stimulated) has a pro-EMT effect, with downregulated E-cadherin and upregulated N-cadherin and Vimentin. The pro-EMT effects of HFF-CM were significantly amplified after TGF-β1 induction or overexpression FAP, while the TGF-β1 neutralizing antibody reverses the pro-EMT effects of TGF-β1 induction. [file 12967_2023_4303_MOESM6_ESM.zip]

Archive with 5 entries (5 files):
- Additional file 6A.tif
- Additional file 6B.pdf
- Additional file 6C.tif
- Additional file 6D.tif
- Additional file 6E.tif
