# Supplementary material for: TGF-β1 dominates stromal fibroblast-mediated EMT via the FAP/VCAN axis in bladder cancer cells
Source: J Transl Med. 2023 Jul 17;21:475. doi: 10.1186/s12967-023-04303-3 (PMC10351189; doi:10.1186/s12967-023-04303-3)
Supplement: Supplementary file 7 — Additional file 7: (A) VCAN expression is significantly higher in BLCA tissues than in adjacent normal tissues. (B) Immunofluorescence shows that the fluorescence intensity of VCAN in CAFs is notably brighter than in NFs, and in OEFAP-HFFs it is notably brighter than in NCFAP-HFFs. [file 12967_2023_4303_MOESM7_ESM.zip]

Archive with 2 entries (2 files):
- Additional file 7A.pdf
- Additional file 7B.tif
