# Supplementary material for: TGF-β1 dominates stromal fibroblast-mediated EMT via the FAP/VCAN axis in bladder cancer cells
Source: J Transl Med. 2023 Jul 17;21:475. doi: 10.1186/s12967-023-04303-3 (PMC10351189; doi:10.1186/s12967-023-04303-3)
Supplement: Supplementary file 8 — Additional file 8: (A) Immunofluorescence shows that the fluorescence intensity of VCAN in HFFs is markedly enhanced under the induction of TGF-β1; TGF-β1 neutralizing antibody significantly reduces this enhanced fluorescence intensity. (B) qRT-PCR verifies that the expression of VCAN in OEVCAN-HFFs is significantly higher than in NCVCAN-HFFs and T24 cells. (C) Immunofluorescence reveals that the VCAN fluorescence intensity in OEVCAN-HFFs is notably brighter than in NCVCAN-HFFs and T24 cells. (D) ELISA shows that the concentration of VCAN in the OEVCAN-HFF supernatant is significantly higher than in NCVCAN-HFF and T24 cell supernatant. (E) WB show that OEVCAN-HFF-CM can downregulate E-cadherin as well as upregulate N-cadherin and Vimentin. [file 12967_2023_4303_MOESM8_ESM.zip]

Archive with 5 entries (5 files):
- Additional file 8A.pdf
- Additional file 8B.tif
- Additional file 8C.tif
- Additional file 8D.tif
- Additional file 8E.tif
