# Supplementary material for: TGF-β1 dominates stromal fibroblast-mediated EMT via the FAP/VCAN axis in bladder cancer cells
Source: J Transl Med. 2023 Jul 17;21:475. doi: 10.1186/s12967-023-04303-3 (PMC10351189; doi:10.1186/s12967-023-04303-3)
Supplement: Supplementary file 9 — Additional file 9: qRT-PCR (A, B), WB(C, D), and immunohistochemistry (E, F) showed that TGF-β1/FAP/VCAN axis regulates bladder cancer EMT in vivo. CAF has a stronger EMT-inducing effect than NF. Overexpression of FAP enhanced the EMT-inducing effects of stromal fibroblasts, while knockdown of FAP weakened those effects. [file 12967_2023_4303_MOESM9_ESM.zip]

Archive with 6 entries (6 files):
- Additional file 9A.jpg
- Additional file 9B.jpg
- Additional file 9C.jpg
- Additional file 9D.jpg
- Additional file 9E.jpg
- Additional file 9F.jpg
