# Supplementary material for: TGF-β1 dominates stromal fibroblast-mediated EMT via the FAP/VCAN axis in bladder cancer cells
Source: J Transl Med. 2023 Jul 17;21:475. doi: 10.1186/s12967-023-04303-3 (PMC10351189; doi:10.1186/s12967-023-04303-3)
Supplement: Supplementary file 10 — Additional file 10: (A) BLCA with lymphovascular invasion expressed more FAP and VCAN than without lymphovascular invasion. In OS (B) and DSS (C) events, FAP, VCAN, N-cadherin, and Vimentin expression in the deceased group is higher than in the alive group. (D) In PFI events, VCAN and N-cadherin are more highly expressed in the deceased group. Immunohistochemistry (E) and dot blot (F) shows that the expression of TGF-β1, FAP, VCAN, N-cadherin, and Vimentin in BLCA tissues is significantly higher than in adjacent normal tissues, while the expression of E-cadherin in BLCA tissues is lower than in adjacent normal tissues. (G) TGF-β1 dominates stromal fibroblast-mediated EMT of bladder cancer cells via the FAP/VCAN axis to promote the invasion and metastasis of BLCA. [file 12967_2023_4303_MOESM10_ESM.zip]

Archive with 7 entries (7 files):
- Additional file10A.pdf
- Additional file10B.pdf
- Additional file10C.pdf
- Additional file10D.pdf
- Additional file10E.jpg
- Additional file10F.tif
- Additional file10G.png
